# Supplementary material for: Absence of TFE3 Immunoexpression in a Spectrum of Cutaneous Mixed Tumors: A Retrospective Pilot Study
Source: Dermatopathology (Basel). 2022 Jan 29;9(1):48–53. doi: 10.3390/dermatopathology9010008 (PMC8883959; doi:10.3390/dermatopathology9010008)
Supplement: Supplementary file 1 [file dermatopathology-09-00008-s001.zip]

Archive with 1 entries (1 files):
- dermatopathology-1481307-supplementary.pdf
